# Supplementary material for: A nanoengineered topical transmucosal cisplatin delivery system induces anti-tumor response in animal models and patients with oral cancer
Source: Nat Commun. 2022 Aug 17;13:4829. doi: 10.1038/s41467-022-31859-3 (PMC9385702; doi:10.1038/s41467-022-31859-3)
Supplement: Supplementary file 4 — Source Data [file 41467_2022_31859_MOESM4_ESM.xlsx]

## Sheet: Figure 1B
Days	PBS-IT							CDDP-IT							BLK-NP							CDDP-NP							CDDP-IV
0	118.2	89.4	49.8	60.9	31.4	11.8		197.9	199.1	40.9	159.7	179.5	184.2		86.9	173.9	3.9	8.2	3.3	153.9		60.1	135.5	30.7	21.2	8.5	199.6		7.6	3.5	2.3	7.1	58.9	101.5
4	294	176.2	144.9	169.6	110.9	23.3		257.5	288.7	66.3	292.5	265.3	284.3		291.5	295.3	54.7	23.9	14.7	300.8		131.1	324.7	83.2	53.3	20.1	300.2		14.5144	8.00113	2.0216	13.86	101.8	171.4
7	347.7	190.7	316.1	254	22.7	21		267.2	24.5	95.5	169.4	266.2	298.5		400.2	406.9	254.8	401.9	156.9	508.2		162.5	299.6	258.6	325.6	187.6	274.5		108.6	102.3	63.8	98.3	205.9	164.1
11	1067.5	337.8	779.8	446.7	23.4	20.4		259.7	174.4	202.3	240.7	301.2	332.5		608.7	445.6	703.8	778	588.7	768.9		208.9	350.6	304.3	441.2	225.6	302.5
14	1402.6	537.9	784.1	846.5		19			163.5	269.9	254.3	289.4	345.7		1369	1102	1287.3	1890.2	1538.3	1603.4		131.2	127.5	132.8	201.6	132.9	99.6
18	2613	1039.4		1311						1487	1158.9	1365	1125.8				1689.4	2210.3	1847.8	1916.1			66.8	54.2	69.8	43.3	27.7

## Sheet: Figure 1C
CDDP-IV	CDDP-IT	CDDP-NP
125	2367	124789
69.8	1628.6	79658
458.7	2158	140879
217.8	2051.2	150879
		198074
		138856

## Sheet: Figure 1D
Hours	CDDP-IT				CDDP-IV				CDDP-NP
0.5	10.7	347.3	208.2	188.7	635.4	563.3	813	400.7	88.5	125.6	78.9	97.7
1	7.3	358.6	180.2	182.1	485.9	488.6	758	305.9	45.3	78.8	67.2	63.8
2	11.9	319.6	253.9	195.1	387.6	411.1	570.7	225.6	44.9	70.5	64.8	60.1
3	9.4	361.4	196.9	189.2	298.7	335	453.4	180.5	45.8	71.6	66.1	61.2
4	11	281.2	243.9	178.7	259.8	312	386	172	60.1	68.7	30.7	53.2
24	36.8	121.3	99.1	85.8	240.9	166.44	264.7	150.9	49.6	60.2	22.8	44.2

## Sheet: Figure 1E
Days	PBS-IT							CDDP-IT							BLK-NP							CDDP-NP							CDDP-IV
0	25.8	21	24.6	26.2	22.8	21.5		22.8	23	20.6	21.3	25.1	21.7		22.4	22.4	26.1	29.3	25.2	21.8		20.3	22.4	27.9	23.9	25.9	24.3		23.5	23.8	24.9	26.2	23.8	24.1
4	24.1	22.8	25	25.9	23.7	21.3		23.8	25.1	24	22.9	25.4	23.6		22.3	22.5	26.2	29.5	25.2	21.2		22.1	24.8	29	24.8	25.8	21.3		20.9	23.9	21.2	23.8	23.4	24
7	23.4	23.1	21.2	24.8	22.7	25.9		22.4	24.5	22.9	22.6	23.9	21.9		23.4	22.6	26.5	27	23.8	20.3		22.1	23.7	28.5	26.2	26.1	22.9		21.9	21.1	23.6	21.1	20.2	22.1
11	22.9	20.3	19.3	23	29.7	27.8		23.8	21.6	21.1	22.9	20.5	22.3		25.2	21.3	24.9	28.2	22.9	19.9		23.3	24.3	28.2	25.6	25.7	23.3
14	20.6	21.1	22.3	23.2		24.3			20.3	24.1	23.1	19.7	25.4		22.9	23	22.1	25.1	21.5	19.9		23.1	24.1	28.9	25.1	26	25.2
18	21	20.1		19.2						17.6	17.6	18.2	16.9				20.6	24.3	21.2				22	28.9	26.5	26.3	25

## Sheet: Figure 2B
Days	PBS-IP							BLK-NP							CDDP-IP							PRV111
0	427	382.5	357.5	150.4	331	343		378.5	419	307	426.8	273	387.4		326.8	808.2	369.8	488.3	856.5	543		371.4	208.7	147	1028.9	694.3	350.9
3	292.7	447.6	422.6	234.5	421.6	401.3		639.7	699.8	250.1	610.2	88.2	440.7		866.9	926.4	563.9	589.2	1184.5	613.9		445.4	347.3	82.1	1162.5	526.4	380.9
6	426.6	697.4	502.9	180.5	523.3	496.5		528.9	852.3	129.1	852	46.1	729.2		710.2	555.5	689.2	770.6	1591.5	881.2		263.8	360.9	37.4	536	81.2	290.9
10	311.6	985.9	799.3	167.9	1169.2	458.6		311.8	673.1	167.3	1571.1	23.6	1956.5		630.3	578.7	1071.7	999.9	1743.1	963.2		54.2	174.3	16.2	264.2	0	244.6
13	518.6	1170.3	1033.1	479.7	2580.3	593.1		409.2	457.4	371	2199.4	43.8	2470.04		301.9	461.6	3124.7	798.2	1879.8	2085.7		0	0	0	132.1	0	92.2
17	743.3	978.6	795.08	502.4	1635.6	656.78		753.1	544.4	188.8	1856.7	8.71	2940.64		260.1	519.8	3213.7	712.7	1784.8	1904.1		0	0	0	123.4	0	0
28	743	1160.2	797.78	709.23	1219.67	648.94		983	803.6	50.52	1096.65	6.96	2569.24		128.8	218.1	823.7	35.6	243.9	1060.1		0	0	0	118.2	0	0
																						0 - Too small to measure

## Sheet: Figure 2D
Days	PBS-IP							BLK-patch							CDDP-IP							PRV111							No HCPC-1 implantation
0	116	117	103.5	113.3	98	111		108.8	121.3	108.1	111	106.6	103.4		118.4	116.6	109.3	110.8	109.4	115.9		116.2	120.9	114	111.1	116.6	117		111.2	129.3	110.2	108.6	118.3
5	123.6	125.4	107	123	108.1	117.1		122.3	139.6	126.9	117.9	118.2	114.6		138	140.5	117.8	131.5	126.1	129.5		134.3	138.5	130.3	113	140.5	136.1		117.6	133.2	118.3	115.6	128.9
12	133.9	135.1	115.5	130.4	108.6	126.5		127.6	135.7	129.8	121.5	121.4	116.1		139.1	162.7	115.9	137.8	126.8	134		133.6	165.2	132.7	118.3	138.6	142.3		126.6	159.6	129.3	126.1	147
15	140.3	141.2	116.5	133.7	111.8	128.9		132.6	131	127.3	122.4	122.1	118.3		139.4	146	115.8	133.2	132.6	133.7		132	147.6	133	119.1	142.1	138.9		125.3	163.3	131.7	128.2	146.2
18	143.6	145	120.8	134.1	113.2	130.9		136	133	130.8	125.9	126.7	118.5		137	163.1	118.4	137	135.9	140.2		133.9	152.2	131.5	113.5	163	145.4		124.7	168.1	134	132	147.1
22	149.3	144.7	122	147.5	118.2	137.6		137.6	135.4	133.8	132.2	127.8	123.8		139.5	145.5	121.5	139.1	143.3	136.3		138	156.2	116.6	109.5	144.4	138.7		129	177.8	141	141	156.5
25	151	150.8	128.3	148	117.4	139.2		139.8	137.6	135	138	126.3	129.1		139.1	146.3	121	137.6	146	138.4		140.1	157.4	115.5	94.8	146.5	140		127.3	177.4	141.1	146.7	161.9
29	156.6	147.4	130.9	153.2	121.1	139.8		144.1	142.3	138.8	143.7	127.5	124.2		141.1	149	121.3	139.7	149.1	140.2		144.1	161.6	112.2	91.2	150.4	142.2		131.7	181.1	146.3	148	166.1
40	162.1	143.2	141.2	161.2	122.8	143.4		150.1	144.3	145.1	147.6	132.8	129.3		146.3	151.9	119.5	146.5	161.6	143		153	176.6	110.8	86.1	165	151.6		136.3	189.9	150.8	157.6	168.4

## Sheet: Figure 3A
CDDP-IP	PRV111
1045.9	15
838.7	20.8
595.1	19.8
874.2	119.8
574.7	25.2
768.34	0

## Sheet: Figure 3B
CDDP-IP	PRV111
4.3	27.9
16.8	46.4
8.9	100.155
5.1	105.1
20.2
3.7

## Sheet: Figure 3C
Lung		Heart		Brain		Liver		Kidney		Stomach		Spleen		Healthy Cheek		Tongue
CDDP-IP	PRV111	CDDP-IP	PRV111	CDDP-IP	PRV111	CDDP-IP	PRV111	CDDP-IP	PRV111	CDDP-IP	PRV111	CDDP-IP	PRV111	CDDP-IP	PRV111	CDDP-IP	PRV111
111.2	1	80	1.4	121.3	0.8	53.2	1.7	56.4	1.7	18.4	0.3	368.9	25	117.5	20.4	157.3	4.9
103.4	4.6	139.2	9.8	97.3	3.7	41.1	1.9	76.7	3.4	89.4	3.7	800.9	16.4	178.7	1.9	202.5	4.9
53.2	2.6	198.4	3.6	104.4	2.3	59.2	3.4	28.9	5.7	110.7	0.7	386.8	10	186	4.5	248.5	7.2
60.2	12	78.6	23.4	87.7	6.9	43.5	15.4	85.3	12.4	19.1	8.8	290.8	19.8	138.7	13.4	224.8	40.2
63.9	7.2	118.3	11.2	146.2	17.9	41.8	1.2	76.6	7.3	60.9	5.8	372	46.7	235.2	44.7	175	10.9
105.6	0.6	188.8	0	146.7	0	54.8	2.3	34.3	0	121.1	0	673.9	0	220.5	0	167.2	0.3
82.9	3.19	133.9	5.2	117.2	4.93	48.9	2.09	59.7	3.63	69.9	2.09	482.2	19.6	179.4	14.3	195.9	5.62

## Sheet: Figure 4C
Days	PRV111				CDDP-IT				BLK-patch
0	137.2	147.3	147.7		164.2	128.8	137.6		140.4	139.8	140.1
4	142.6	152	143.1		172.1	132.4	150.2		144.2	143.8	144
11	142	161.8	146.9		175.1	135.8	146.5		146.9	149.6	148.3
14	145.6	160.7	147.4		172.8	135.9	149.8		150.8	151.8	151.3
18	148.4	165.4	150.3		178.5	133.6	152.6		150.3	153.7	152
48	179.1	189.4	159		185.8	134.8	155.9		146.3	155.1	150.7
49	177.9	187.9	160.7		185.2	137.9	159.7		151.8	150.3	151.1

[truncated: 3 more sheets: Figure 4D, Figure 4E, Figure 6A]
